# Supplementary material for: A genetically targeted reporter for PET imaging of deep neuronal circuits in mammalian brains
Source: EMBO J. 2021 Oct 12;40(22):e107757. doi: 10.15252/embj.2021107757 (PMC8591537; doi:10.15252/embj.2021107757)
Supplement: Supplementary file 3 — Source Data for Expanded View [file EMBJ-40-e107757-s006.zip]

Archive with 4 entries (3 files):
- EV_Figure_Source_Data/
- EV_Figure_Source_Data/EMBOJ-2021-107757R1-Figure_EV2_Source_Data-sd.xlsx
- EV_Figure_Source_Data/EMBOJ-2021-107757R1-Figure_EV5_Source_Data-sd.xlsx
- EV_Figure_Source_Data/EMBOJ-2021-107757R1-Figure_EV4_Source_Data-sd.xlsx
