# Supplementary material for: A genetically targeted reporter for PET imaging of deep neuronal circuits in mammalian brains
Source: EMBO J. 2021 Oct 12;40(22):e107757. doi: 10.15252/embj.2021107757 (PMC8591537; doi:10.15252/embj.2021107757)
Supplement: Supplementary file 3 — Source Data for Expanded View [file EMBJ-40-e107757-s006.zip › EV_Figure_Source_Data/EMBOJ-2021-107757R1-Figure_EV2_Source_Data-sd.xlsx]

## Sheet: Fig EV2B
	SUV
		Control
	Time [min]	1	2	3	4	5	6	7	Mean	SEM
	1.5	0.134486	0.179865	0.173148	0.167309	0.154722	0.205671	0.205311	0.174359	0.00975345
	3.5	0.157084	0.170614	0.155162	0.140266	0.138085	0.139458	0.148082	0.149822	0.00450675
	7	0.1591	0.16804	0.155994	0.124715	0.119586	0.153127	0.149327	0.147127	0.00683297
	11	0.14201	0.144112	0.149667	0.123995	0.117184	0.137859	0.139554	0.13634	0.00437025
	15	0.13335	0.137342	0.140941	0.104856	0.116909	0.130097	0.142261	0.129394	0.00520113
	19	0.125688	0.125333	0.130458	0.09544	0.104663	0.118018	0.130134	0.118533	0.00511805
	27.5	0.105686	0.11265	0.130084	0.0944737	0.100748	0.121435	0.122423	0.1125	0.00487227
	37.5	0.0985456	0.104687	0.109258	0.0767081	0.0857055	0.108394	0.116542	0.0999771	0.00534683
	47.5	0.087988	0.0943932	0.106511	0.079036	0.0769529	0.0987566	0.116058	0.0942423	0.00538104
	57.5	0.0725201	0.0831249	0.0873643	0.0651306	0.0686726	0.0960345	0.10502	0.0825524	0.00557813
	67.5	0.0744748	0.0849961	0.0891382	0.0684157	0.0674962	0.0879107	0.0978193	0.0814644	0.00434969
	77.5	0.0642686	0.0739993	0.0726496	0.056131	0.0624821	0.0874248	0.0918551	0.0726872	0.00496525
	87.5	0.0738098	0.0714329	0.0766172	0.043933	0.0602105	0.0834496	0.0993064	0.0726799	0.00659214
		ecDHFR-EGFP
	Time [min]	1	2	3	4	5	6	7	Mean	SEM
	1.5	0.171083	0.14702	0.177056	0.122932	0.171145	0.190047	0.170977	0.164323	0.00841342
	3.5	0.193232	0.149953	0.162654	0.105519	0.140089	0.155886	0.141287	0.149803	0.0100193
	7	0.179952	0.142066	0.181176	0.100296	0.15528	0.177282	0.160025	0.156582	0.0108802
	11	0.179767	0.143382	0.171808	0.099504	0.150096	0.179675	0.164143	0.155482	0.0107189
	15	0.183589	0.13603	0.182536	0.116195	0.153685	0.194229	0.160213	0.160925	0.0106495
	19	0.180109	0.142687	0.194754	0.109418	0.164987	0.194642	0.161212	0.163973	0.011533
	27.5	0.201131	0.145378	0.192602	0.114582	0.165239	0.204215	0.177098	0.171464	0.0123309
	37.5	0.201952	0.146421	0.210605	0.119961	0.172749	0.219097	0.188961	0.179964	0.0136384
	47.5	0.189909	0.156837	0.213996	0.122518	0.188509	0.229683	0.192292	0.18482	0.0134729
	57.5	0.194062	0.15402	0.205431	0.127513	0.187728	0.224336	0.198618	0.18453	0.0124429
	67.5	0.187183	0.147142	0.21716	0.132502	0.188267	0.241448	0.195557	0.187037	0.0142325
	77.5	0.184988	0.144736	0.197461	0.129702	0.200445	0.242924	0.190785	0.184434	0.014192
	87.5	0.180109	0.147317	0.221528	0.124685	0.201219	0.213857	0.191799	0.182931	0.0133881

## Sheet: Fig EV2E
	SUV
		Control
	Time [min]	1	2	3	4	5	6	Mean	SEM
	0.5	0.234171	0.18935	0.194332	0.17799	0.22705	0.201935	0.204138	0.00900059
	2.5	0.181349	0.159458	0.152761	0.157696	0.123376	0.129183	0.150637	0.00871553
	5	0.182884	0.186348	0.152604	0.164683	0.149401	0.149935	0.164309	0.00682333
	9	0.185719	0.135671	0.15298	0.137634	0.140638	0.124486	0.146188	0.00874522
	13	0.164703	0.118684	0.140962	0.120474	0.133931	0.12594	0.134116	0.00700845
	17	0.155523	0.125433	0.127707	0.123117	0.12356	0.101635	0.126162	0.00702995
	22.5	0.142788	0.117834	0.105235	0.0998319	0.107358	0.0994245	0.112079	0.00672159
	32.5	0.111265	0.0864651	0.0944521	0.0871611	0.0881788	0.0871891	0.0924519	0.00394858
	42.5	0.0953375	0.0757711	0.0757212	0.0712538	0.0798037	0.072733	0.0784367	0.00358753
	52.5	0.0855579	0.0656836	0.0701291	0.0557905	0.0766195	0.072562	0.0710571	0.00410806
	62.5	0.0705636	0.0546194	0.0564093	0.053111	0.0619487	0.0582715	0.0591539	0.00260373
	72.5	0.0661463	0.0465283	0.047713	0.0460151	0.0613375	0.0518696	0.0532683	0.00347279
	82.5	0.0535498	0.0360662	0.0382435	0.0334814	0.0594357	0.0604628	0.0468732	0.00502551
	95	0.0473061	0.0377292	0.0349469	0.0348519	0.0480684	0.0494267	0.0420549	0.00282371
	115	0.0426182	0.0331141	0.0298817	0.0335624	0.044559	0.0477907	0.0385877	0.00298667
	135	0.0342639	0.0289595	0.023661	0.0237592	0.0429368	0.0394066	0.0321645	0.00329712
	155	0.0296955	0.0281912	0.0336127	0.028844	0.0350272	0.0405009	0.0326453	0.00192622
	175	0.0304113	0.0224111	0.0269108	0.0240036	0.0404895	0.0381186	0.0303908	0.00304569
		ecDHFR-EGFP
	Time [min]	1	2	3	4	5	6	Mean	SEM
	0.5	0.198346	0.19641	0.222404	0.18592	0.230781	0.214401	0.208044	0.00702958
	2.5	0.197578	0.175099	0.11743	0.152959	0.13993	0.142208	0.154201	0.011575
	5	0.202042	0.188523	0.176791	0.19125	0.173014	0.146347	0.179661	0.00790783
	9	0.210662	0.187361	0.186575	0.192697	0.168262	0.163556	0.184852	0.00698972
	13	0.218939	0.205198	0.188913	0.19414	0.19769	0.177928	0.197135	0.00573356
	17	0.21647	0.187833	0.177612	0.211155	0.167306	0.157392	0.186295	0.00966487
	22.5	0.220405	0.204312	0.183043	0.212414	0.195441	0.15529	0.195151	0.00958351
	32.5	0.217066	0.197222	0.210776	0.216112	0.210358	0.184124	0.205943	0.00523487
	42.5	0.221532	0.213267	0.209169	0.213798	0.200337	0.181447	0.206592	0.00576688
	52.5	0.217556	0.212201	0.206802	0.218526	0.20157	0.184235	0.206815	0.00522451
	62.5	0.210116	0.20409	0.206761	0.210086	0.207321	0.187663	0.20434	0.00346074
	72.5	0.21031	0.20232	0.211719	0.218433	0.197173	0.182739	0.203782	0.00519265
	82.5	0.212316	0.196432	0.208209	0.209491	0.193052	0.174868	0.199062	0.00576337
	95	0.206637	0.205688	0.218445	0.218803	0.202058	0.184255	0.205981	0.00518869
	115	0.200102	0.210178	0.219006	0.209675	0.200889	0.185843	0.204282	0.00465345
	135	0.194567	0.200199	0.216984	0.210367	0.19633	0.178842	0.199548	0.00543256
	155	0.192878	0.206674	0.212847	0.212951	0.18688	0.18094	0.198862	0.00564411
	175	0.178396	0.200708	0.221135	0.206773	0.19297	0.17094	0.195154	0.00755601
