# Supplementary material for: A genetically targeted reporter for PET imaging of deep neuronal circuits in mammalian brains
Source: EMBO J. 2021 Oct 12;40(22):e107757. doi: 10.15252/embj.2021107757 (PMC8591537; doi:10.15252/embj.2021107757)
Supplement: Supplementary file 3 — Source Data for Expanded View [file EMBJ-40-e107757-s006.zip › EV_Figure_Source_Data/EMBOJ-2021-107757R1-Figure_EV5_Source_Data-sd.xlsx]

## Sheet: Fig EV5B
	Fluorescence
		1	2	3	4	5	6	Mean	SD
	Control	0.0927021	0.171093	0.161943	0.152888	0.352954	0.384213	0.219299	0.119257
	ecDHFR-FL	1.02061	0.979394	0.597546	1.40245	0.902176	1.09782	1	0.26227
	NTF+CTF	0.114217	0.142661	0.448343	0.43811			0.285832	0.182161
	ZIP-NTF	0.151384	0.132235	0.105353	0.169006	0.446789	0.408687	0.235576	0.150821
	ZIP-CTF	0.160146	0.160368	0.121964	0.101593	0.301469	0.416699	0.210373	0.122916
	ZIP-NTF+ZIP-CTF	0.552259	0.676145	0.382323	0.477347	0.667891	0.66441	0.570063	0.12156

## Sheet: Fig EV5D
	Fluorescence
		1	2	3	4	Mean	SD
	Control	0.352954	0.384213	0.218008	0.281918	0.309273	0.0743901
	DHFR	0.902176	1.09782	0.901257	1.09874	1	0.113489
	FRB-NTF/EGFP-CTF	0.40868	0.34477	0.257222	0.304369	0.32876	0.0641773
	FRB/FKBP, no Rap	0.415314	0.453127	0.269738	0.357689	0.373967	0.0798006
	FRB/FKBP, +Rap	0.82628	0.932472	0.713045	0.904326	0.844031	0.0982

## Sheet: Fig EV5F
	SUV
		Ipsilateral						Contralateral
	Time [min]	1	2	3	4	Mean	SEM	1	2	3	4	Mean	SEM
	1.5	0.673129	0.690415	0.412383	0.775851	0.637944	0.0784681	0.637699	0.645375	0.404749	0.768247	0.614017	0.0758968
	3.5	0.714848	0.716061	0.514657	0.762623	0.677047	0.0552606	0.683359	0.678617	0.439232	0.752662	0.638467	0.0685337
	5.5	0.526274	0.550315	0.372969	0.567221	0.504195	0.0445413	0.492682	0.542076	0.336137	0.528519	0.474854	0.0473981
	7.5	0.441772	0.440362	0.272358	0.441975	0.399117	0.0422543	0.424126	0.413142	0.265584	0.40843	0.377821	0.0375563
	9.5	0.357304	0.375676	0.230065	0.345085	0.327033	0.0329281	0.381395	0.350375	0.220744	0.336536	0.322263	0.0351149
	17.5	0.243616	0.239669	0.160539	0.199952	0.210944	0.019481	0.22886	0.230304	0.144194	0.221684	0.20626	0.0207745
	27.5	0.162289	0.157855	0.107926	0.131656	0.139931	0.0126293	0.144698	0.168587	0.10696	0.132406	0.138163	0.0128293
	37.5	0.128461	0.120894	0.0913464	0.0925404	0.10831	0.00957796	0.129893	0.127478	0.0874422	0.111306	0.11403	0.00977593
	57.5	0.109918	0.0992043	0.0851224	0.0893205	0.0958913	0.00552925	0.111593	0.0930174	0.0666475	0.079028	0.0875715	0.00965013
