# Supplementary material for: A genetically targeted reporter for PET imaging of deep neuronal circuits in mammalian brains
Source: EMBO J. 2021 Oct 12;40(22):e107757. doi: 10.15252/embj.2021107757 (PMC8591537; doi:10.15252/embj.2021107757)
Supplement: Supplementary file 3 — Source Data for Expanded View [file EMBJ-40-e107757-s006.zip › EV_Figure_Source_Data/EMBOJ-2021-107757R1-Figure_EV4_Source_Data-sd.xlsx]

## Sheet: Fig EV4B
	% Composition
		[18F]FE-TMP					[18F]FE-TMP
	Time [h]	1	2	3	Mean	SD	1	2	3	Mean	SD
	5	92.7432	87.4452	92.0178	90.7354	2.87236	7.14485	12.5548	7.98223	9.22729	2.91195
	15	76.3726	70.4874	71.6586	72.8395	3.11526	22.0075	29.5126	28.3414	26.6205	4.03766
	30	73.6687	74.0691	76.3309	74.6896	1.43545	25.8684	25.5454	23.4071	24.9403	1.33756
	60	48.5085	49.476	54.0228	50.6691	2.94441	51.3632	50.524	45.4484	49.1118	3.2003
	90	59.8987	53.8362	49.2801	54.3383	5.32705	39.6052	45.9433	50.2635	45.2707	5.36091

## Sheet: Fig EV4C
	% Composition
		[18F]FE-TMP					[18F]FE-TMP
	Time [h]	1	2	3	Mean	SD	1	2	3	Mean	SD
	5	37.9333	31.9661	38.7216	36.207	3.69381	59.8337	67.3187	59.2783	62.1436	4.49037
	15	14.9084	15.9691	14.7754	15.2176	0.654201	82.7704	81.5768	82.959	82.4354	0.749528
	30	10.0021	14.2368	13.153	12.4639	2.19982	87.9873	84.0303	85.0827	85.7001	2.04949
	60	9.15601	12.4235	10.816	10.7985	1.63383	86.7007	85.1301	86.2835	86.0381	0.813537
	90	5.09213	5.07086	6.16715	5.44338	0.626896	94.1453	93.3299	91.0193	92.8315	1.62147
