# Supplementary material for: A genetically targeted reporter for PET imaging of deep neuronal circuits in mammalian brains
Source: EMBO J. 2021 Oct 12;40(22):e107757. doi: 10.15252/embj.2021107757 (PMC8591537; doi:10.15252/embj.2021107757)
Supplement: Supplementary file 4 — Source Data for Figure 1 [file EMBJ-40-e107757-s001.xlsx]

## Sheet: Fig1C
	dR/R0 (TMP-HEX/EGFP ratio)
		baseline			with TMP
	Time [min]	ID1	ID2	mean	ID3	ID4	mean
	0	0	0	0	0	0	0
	2	0.0425254	-0.0203018	0.0111118	-0.0185704	-0.0258243	-0.0221974
	5	0.0344225	0.0131692	0.0237959	0.00980828	-0.0641408	-0.0271663
	10	0.159125	0.00473452	0.0819296	-0.0205556	-0.0651243	-0.0428399
	20	0.247989	0.087611	0.1678	-0.0501151	-0.0942231	-0.0721691
	60	0.432816	0.463244	0.44803	-0.0234902	-0.0953902	-0.0594402
	90	0.0921003	0.210746	0.151423	-0.0379804	-0.0807556	-0.059368

## Sheet: Fig1G
	SUV
		Ipsilateral
	Time [min]	1	2	3	4	5	6	Mean	SEM
	1.5	0.141413	0.0874697	0.141175	0.155235	0.163865	0.140755	0.138319	0.0108751
	3.5	0.110069	0.0644489	0.126603	0.156585	0.13535	0.102103	0.11586	0.0129353
	7	0.103053	0.072906	0.120514	0.143606	0.14444	0.131713	0.119372	0.0112468
	11	0.0913354	0.070627	0.0909222	0.127971	0.128723	0.104291	0.102312	0.00933453
	15	0.0948713	0.0549616	0.100085	0.124989	0.135341	0.11332	0.103928	0.0115658
	19	0.0854786	0.0730827	0.0965104	0.130363	0.122179	0.101634	0.101541	0.00885028
	27.5	0.0832057	0.0666476	0.089154	0.109387	0.10651	0.0892716	0.0906961	0.00642466
	37.5	0.0821495	0.0654185	0.0768768	0.0982828	0.0943511	0.0795515	0.0827717	0.00490347
	47.5	0.0703592	0.0624336	0.0600838	0.087051	0.0859609	0.0759016	0.0736317	0.00467935
	57.5	0.0685025	0.0516581	0.0534352	0.0744223	0.0742367	0.0746075	0.0661437	0.0044067
	67.5	0.0595618	0.0563261	0.0519984	0.0681077	0.0729151	0.0670211	0.062655	0.00325192
	77.5	0.057877	0.0495667	0.0528459	0.0660426	0.0700969	0.0570866	0.0589193	0.00318582
	87.5	0.0535229	0.0487969	0.0456171	0.0560819	0.0655379	0.0541973	0.053959	0.00279916
		Contralateral
	Time [min]	1	2	3	4	5	6	Mean	SEM
	1.5	0.142083	0.0871788	0.145233	0.15855	0.168148	0.146355	0.141258	0.0115313
	3.5	0.104036	0.0795778	0.113167	0.147531	0.119641	0.124684	0.114773	0.00922244
	7	0.103459	0.0784226	0.11589	0.13311	0.124051	0.116046	0.11183	0.00779437
	11	0.100412	0.0751348	0.0974056	0.12452	0.116569	0.116831	0.105145	0.00736061
	15	0.0898347	0.0737321	0.09808	0.111539	0.111256	0.105725	0.098361	0.00598195
	19	0.100033	0.0635427	0.0797556	0.110073	0.0946458	0.101759	0.0916349	0.00695781
	27.5	0.0821573	0.0680995	0.0818706	0.104621	0.0940169	0.086354	0.0861865	0.00504372
	37.5	0.0764014	0.0577949	0.0735934	0.0852395	0.0848097	0.0770838	0.0758204	0.00408795
	47.5	0.0644496	0.0518969	0.0641472	0.0809751	0.0795788	0.0656606	0.0677847	0.00445113
	57.5	0.0619788	0.0595285	0.0558191	0.0704124	0.0673746	0.0620284	0.062857	0.00215685
	67.5	0.0614639	0.0523526	0.0501476	0.0651306	0.0617164	0.062438	0.0588749	0.00248537
	77.5	0.0569572	0.0544508	0.0497828	0.0593598	0.0569845	0.0474972	0.054172	0.00188394
	87.5	0.0503652	0.0441036	0.0481127	0.0558385	0.0561137	0.0511241	0.050943	0.00187844

## Sheet: Fig1H
	SUV
		Ipsilateral
	Time [min]	1	2	3	4	5	6	7	8	9	10	11	12	13	14	15	16	Mean	SEM
	1.5	0.152172	0.148317	0.116217	0.151479	0.167268	0.141663	0.13297	0.123609	0.0949009	0.107252	0.126831	0.0681887	0.298703	0.164325	0.174716	0.164826	0.14584	0.012495
	3.5	0.158596	0.18296	0.117217	0.135092	0.165128	0.140139	0.129508	0.122802	0.119103	0.102291	0.114038	0.0980127	0.301348	0.16353	0.18914	0.18084	0.151234	0.0123689
	7	0.173335	0.186743	0.113171	0.143922	0.148864	0.141599	0.109308	0.120634	0.115658	0.113898	0.118662	0.127245	0.281704	0.174565	0.198224	0.199461	0.154187	0.0116013
	11	0.166564	0.187451	0.1117	0.119374	0.117584	0.135728	0.103835	0.109256	0.12421	0.124217	0.111571	0.126759	0.284749	0.186851	0.201581	0.174814	0.14914	0.0121199
	15	0.156811	0.190853	0.100181	0.114407	0.131401	0.133103	0.100261	0.108353	0.120548	0.152247	0.108247	0.132637	0.256492	0.168147	0.19601	0.191616	0.147582	0.0109252
	19	0.146419	0.176013	0.104048	0.106811	0.133762	0.112103	0.0946291	0.100814	0.129652	0.135966	0.1143	0.127808	0.238582	0.18018	0.182959	0.188979	0.142064	0.0101212
	27.5	0.142931	0.172001	0.0989614	0.0946355	0.116596	0.116094	0.104681	0.102165	0.137705	0.146167	0.104677	0.132503	0.211856	0.173179	0.159128	0.162987	0.136017	0.00837274
	37.5	0.142139	0.168961	0.0973699	0.0836224	0.116158	0.107903	0.100136	0.0996489	0.137192	0.142584	0.10104	0.136569	0.190718	0.166989	0.152374	0.158443	0.131365	0.00785287
	47.5	0.138544	0.162261	0.0919022	0.0719181	0.114238	0.103767	0.0981761	0.10479	0.135067	0.14132	0.110038	0.137628	0.183648	0.162541	0.140827	0.15749	0.128385	0.00761094
	57.5	0.12787	0.165723	0.0942541	0.0683196	0.0961696	0.10783	0.105604	0.102906	0.12678	0.148707	0.104423	0.134513	0.168881	0.158959	0.132579	0.16181	0.125333	0.00746755
	67.5	0.128843	0.151585	0.0931836	0.0671328	0.0821434	0.0951532	0.0987631	0.0979985	0.135941	0.141523	0.104088	0.131556	0.169693	0.157829	0.130219	0.154531	0.121261	0.00759697
	77.5	0.134529	0.156718	0.0929698	0.0665179	0.0889241	0.0900316	0.103214	0.0923252	0.137298	0.144379	0.104064	0.132308	0.148728	0.161311	0.13209	0.151463	0.121054	0.0073629
	87.5	0.134768	0.160622	0.092087	0.0546713	0.0827355	0.0836829	0.0964537	0.106158	0.133727	0.143148	0.106111	0.134196	0.141228	0.153378	0.133437	0.158603	0.119688	0.00783193
		Contralateral
	Time [min]	1	2	3	4	5	6	7	8	9	10	11	12	13	14	15	16	Mean	SEM
	1.5	0.135035	0.159354	0.12189	0.1495	0.176502	0.157056	0.112216	0.113306	0.109559	0.0921841	0.105365	0.0722834	0.143324	0.165102	0.185035	0.165752	0.135216	0.00813677
	3.5	0.158857	0.165525	0.128716	0.17404	0.153758	0.139642	0.0996505	0.112077	0.112271	0.0938331	0.109751	0.102577	0.177363	0.161889	0.200802	0.168181	0.141183	0.00827898
	7	0.146084	0.174281	0.132521	0.174222	0.149154	0.138015	0.107499	0.0986346	0.101885	0.102897	0.112754	0.0658119	0.1613	0.180012	0.173309	0.159846	0.136139	0.00858523
	11	0.152637	0.145463	0.114538	0.121175	0.141919	0.118699	0.0983637	0.10324	0.106046	0.104227	0.10326	0.074591	0.17348	0.148339	0.177657	0.161847	0.127843	0.00750449
	15	0.126417	0.151967	0.100892	0.0953745	0.131065	0.114663	0.074854	0.0759611	0.106579	0.0900008	0.0971139	0.0750811	0.171317	0.157924	0.164885	0.157193	0.118205	0.0084663
	19	0.121917	0.133784	0.095203	0.106204	0.1303	0.100731	0.0782674	0.0787195	0.101123	0.0835863	0.0914535	0.0750785	0.155652	0.158587	0.155601	0.152144	0.113647	0.00759718
	27.5	0.111681	0.113049	0.0831798	0.0894465	0.115735	0.0900775	0.0677272	0.0727124	0.083046	0.0924073	0.0777883	0.0669278	0.132352	0.132842	0.138897	0.156579	0.101528	0.00694248
	37.5	0.100237	0.109364	0.0687441	0.0757749	0.106484	0.0826746	0.0596445	0.0661746	0.0874252	0.0958653	0.0751944	0.0726719	0.127285	0.125331	0.116069	0.133784	0.0939202	0.00595051
	47.5	0.0958777	0.0878986	0.062695	0.0760543	0.0954156	0.0699683	0.0652958	0.0651971	0.0762363	0.0880963	0.0701577	0.0762658	0.115532	0.118246	0.111911	0.12856	0.087713	0.00530074
	57.5	0.0871323	0.0858886	0.0591667	0.0704499	0.0853574	0.0716041	0.0568876	0.0670997	0.075796	0.0800131	0.0701799	0.0714508	0.109848	0.122254	0.105898	0.119201	0.0836392	0.00511109
	67.5	0.0844748	0.0793584	0.0554922	0.0628322	0.0875062	0.0620301	0.0585008	0.0636712	0.0804567	0.078878	0.0678735	0.078938	0.10014	0.11638	0.09612	0.119122	0.080736	0.00486675
	77.5	0.0817867	0.0793106	0.0509406	0.0557616	0.0735293	0.0664936	0.0550275	0.0669188	0.0758593	0.0811282	0.0583661	0.0614613	0.0987336	0.110404	0.0973776	0.120244	0.0770839	0.00514198
	87.5	0.0774681	0.0695294	0.0553477	0.0564594	0.0836663	0.0673159	0.0511124	0.0688346	0.0673136	0.0767293	0.061325	0.067631	0.102074	0.106737	0.0889826	0.109001	0.0755955	0.00451769

## Sheet: Fig1I
	SUVR (Ipsilateral / Contralateral)
		mCherry
	Time [min]	1	2	3	4	5	6	Mean	SEM
	1.5	0.993969	0.994892	0.991566	0.851039	0.981088	0.979383	0.965323	0.0230149
	3.5	1.08626	0.809387	1.12859	0.912541	1.14668	0.822149	0.984267	0.0631446
	7	0.995315	0.941378	1.06637	0.756103	1.1678	1.13898	1.01099	0.0616705
	11	0.911672	0.929981	0.960517	1.05528	1.10444	0.902976	0.977478	0.0339594
	15	1.05929	0.748082	1.02524	0.899772	1.21688	1.07866	1.00466	0.066019
	19	0.870914	1.14895	1.21003	1.31145	1.29722	0.998478	1.13951	0.071071
	27.5	1.013	0.978821	1.09237	0.969337	1.14025	1.03532	1.03818	0.0272394
	37.5	1.07496	1.1321	1.04164	1.05097	1.1149	1.03212	1.07445	0.0167126
	47.5	1.09278	1.21381	0.943431	1.16707	1.08	1.17356	1.11177	0.0395792
	57.5	1.10541	0.868916	0.964975	0.940158	1.10673	1.21489	1.03351	0.0528941
	67.5	0.969018	1.08948	1.0386	0.967842	1.1799	1.07547	1.05338	0.0328888
	77.5	1.01934	0.914895	1.0922	1.04739	1.24529	1.20465	1.0873	0.0498976
	87.5	1.07912	1.12462	0.946537	1.16073	1.16897	1.06589	1.09098	0.0335226
		ecDHFR, baseline
	Time [min]	1	2	3	4	5	6	7	8	9	10	11	12	13	14	15	16	Mean	SEM
	1.5	1.12691	0.93074	0.953461	1.01324	0.947684	0.90199	1.18495	1.09093	0.866207	1.16345	1.20373	0.943352	2.08411	0.995295	0.944231	0.994415	1.08404	0.0716717
	3.5	0.998355	1.10533	0.910661	0.776214	1.07394	1.00356	1.29962	1.09569	1.06086	1.09014	1.03906	0.955506	1.69905	1.01014	0.94192	1.07527	1.07096	0.0502557
	7	1.18655	1.0715	0.853981	0.826085	0.998055	1.02596	1.01683	1.22304	1.13519	1.10691	1.0524	1.93347	1.74647	0.969741	1.14376	1.24783	1.15861	0.0731352
	11	1.09124	1.28865	0.975221	0.98514	0.828524	1.14346	1.05562	1.05828	1.17128	1.19179	1.08048	1.69939	1.64139	1.25962	1.13467	1.08012	1.1678	0.0564027
	15	1.24042	1.25588	0.992947	1.19955	1.00256	1.16082	1.33942	1.42643	1.13107	1.69162	1.11464	1.76659	1.49718	1.06473	1.18877	1.21899	1.26823	0.0565031
	19	1.20097	1.31566	1.09291	1.00572	1.02657	1.11289	1.20905	1.28067	1.28212	1.62666	1.24981	1.70232	1.53279	1.13616	1.17582	1.24211	1.26201	0.0502531
	27.5	1.27981	1.52148	1.18973	1.05801	1.00744	1.28883	1.54562	1.40506	1.65818	1.58177	1.34567	1.97979	1.6007	1.30365	1.14565	1.04093	1.37202	0.066066
	37.5	1.41802	1.54495	1.41641	1.10356	1.09086	1.30515	1.67889	1.50585	1.56925	1.48733	1.34372	1.87926	1.49836	1.33238	1.31279	1.18431	1.41694	0.0514754
	47.5	1.44501	1.846	1.46586	0.945615	1.19727	1.48306	1.50356	1.60727	1.77169	1.60415	1.56843	1.80458	1.58958	1.3746	1.25839	1.22504	1.48063	0.0601576
	57.5	1.46754	1.92951	1.59302	0.96976	1.12667	1.50593	1.85636	1.53362	1.67264	1.85854	1.48794	1.88259	1.5374	1.30023	1.25195	1.35746	1.5207	0.0696433
	67.5	1.52523	1.91013	1.67922	1.06845	0.938716	1.53398	1.68824	1.53913	1.68962	1.7942	1.53356	1.66657	1.69456	1.35615	1.35476	1.29725	1.51686	0.0648055
	77.5	1.64488	1.976	1.82506	1.1929	1.20937	1.35399	1.87569	1.37966	1.8099	1.77964	1.78295	2.1527	1.50636	1.4611	1.35647	1.25964	1.59789	0.0740457
	87.5	1.73966	2.31013	1.66379	0.96833	0.988874	1.24314	1.88709	1.54222	1.98662	1.86563	1.73031	1.98424	1.38359	1.43697	1.49958	1.45506	1.60533	0.0913362
		ecDHFR, with TMP
	Time [min]	1	2	3	4	Mean	SEM
	1.5	1.1379	0.935662	0.898931	1.08413	1.01416	0.0287404
	3.5	0.99367	0.979483	0.960943	1.26441	1.04963	0.0359538
	7	1.16979	1.10059	1.04927	1.29857	1.15456	0.0269912
	11	1.14011	1.00693	0.963357	1.0923	1.05067	0.0200362
	15	1.17999	1.02203	1.05686	1.03423	1.07328	0.0181484
	19	1.18753	1.00316	1.04079	1.29719	1.13217	0.0339395
	27.5	1.02774	1.08529	1.05617	1.00096	1.04254	0.00908502
	37.5	1.09257	1.00043	1.08251	1.03773	1.05331	0.0106386
	47.5	1.01971	1.00564	1.08743	1.01833	1.03278	0.00924573
	57.5	1.06969	1.22904	1.16288	1.12402	1.14641	0.016762
	67.5	1.11847	1.0181	1.10695	1.14454	1.09702	0.0137281
	77.5	0.991311	1.19908	1.19415	1.19998	1.14613	0.0258107
	87.5	1.11275	1.12339	1.08425	0.960444	1.07021	0.0187543
