# Supplementary material for: A genetically targeted reporter for PET imaging of deep neuronal circuits in mammalian brains
Source: EMBO J. 2021 Oct 12;40(22):e107757. doi: 10.15252/embj.2021107757 (PMC8591537; doi:10.15252/embj.2021107757)
Supplement: Supplementary file 5 — Source Data for Figure 2 [file EMBJ-40-e107757-s008.xlsx]

## Sheet: Fig2C
	dF/F0
		whisker stimuli
	Time [h]	1	2	3	4	5	6	Mean	SD
	0	0	0	0	0	0	0	0	0
	8	0.089448	0.054669	-0.13046	0.012167	-0.06412	0.135774	0.0162463	0.0991159
	24	2.37678	1.22696	-0.01785	0.181909	-0.27058	0.442021	0.656539	0.986939
		hM3Dq + CNO
	Time [h]	1	2	3	4	5	6	7	8	Mean	SD
	0	0	0	0	0	0	0	0	0	0	0
	8	0.374487	0.253624	0.015472	0.086133	0.106887	0.066312	-0.12236	0.324699	0.138157	0.167225
	24	2.48228	1.80078	0.890655	1.07276	0.185661	0.202373	0.122424	0.543526	0.912558	0.851247

## Sheet: Fig2E
	SUVR, 60-90min
		1	2	3	4
	SUVR pre	1.45578	1.39155	1.35305	1.22902
	SUVR post	1.69634	1.55654	1.54642	1.2732
	Expression	15.8211	17.056	10.0594	5.08427
