# Supplementary material for: A genetically targeted reporter for PET imaging of deep neuronal circuits in mammalian brains
Source: EMBO J. 2021 Oct 12;40(22):e107757. doi: 10.15252/embj.2021107757 (PMC8591537; doi:10.15252/embj.2021107757)
Supplement: Supplementary file 6 — Source Data for Figure 3 [file EMBJ-40-e107757-s002.xlsx]

## Sheet: Fig3B
	SUV
	Time [min]	Putamen		Thalamus		SN		Cortex		Hippocampus			Cerebellum
		DHFR	Control	DHFR	Control	DHFR	Control	DHFR	Control	DHFR	Control	Both
	0.5	0.295838	0.195176	0.241344	0.218313	0.347577	0.276907	0.333296	0.349584	0.414326	0.347553	0.381389	0.452853
	1.5	0.282958	0.285529	0.263885	0.212452	0.189309	0.261255	0.379396	0.366574	0.265952	0.233272	0.249832	0.380712
	2.5	0.194512	0.19779	0.235197	0.23668	0.29236	0.284411	0.387484	0.40957	0.275429	0.265912	0.270734	0.35725
	3.5	0.284572	0.312635	0.358708	0.219312	0.171918	0.316946	0.36087	0.40851	0.348672	0.281843	0.315707	0.401834
	5	0.293219	0.240153	0.288067	0.314975	0.313119	0.292332	0.434104	0.422944	0.327712	0.264041	0.296305	0.427701
	7	0.30588	0.298431	0.356158	0.347416	0.21238	0.249653	0.453929	0.480376	0.33673	0.309148	0.323125	0.44903
	9	0.347711	0.308109	0.333471	0.391338	0.303674	0.284456	0.489128	0.510114	0.355614	0.310596	0.333408	0.458124
	11	0.33006	0.328668	0.394758	0.32119	0.341446	0.271634	0.515954	0.521283	0.375744	0.361378	0.368657	0.493089
	13	0.416987	0.38155	0.369837	0.379968	0.420612	0.277025	0.552152	0.526932	0.397022	0.374292	0.38581	0.470244
	15	0.416684	0.410321	0.470456	0.440193	0.459405	0.435954	0.565448	0.556938	0.418264	0.351804	0.385481	0.519706
	17	0.440489	0.344986	0.504497	0.390102	0.38697	0.412012	0.616016	0.566853	0.421651	0.385115	0.403629	0.511129
	19	0.486647	0.407878	0.528736	0.423644	0.35874	0.374135	0.616185	0.539943	0.416736	0.370748	0.394052	0.492599
	22.5	0.467434	0.408839	0.542852	0.410498	0.425451	0.390336	0.646556	0.594837	0.434156	0.406308	0.420419	0.505762
	27.5	0.517255	0.417021	0.538048	0.439577	0.492895	0.41436	0.666955	0.595237	0.44723	0.421116	0.434349	0.487442
	32.5	0.491539	0.474775	0.610063	0.423909	0.47198	0.405876	0.689453	0.589935	0.444453	0.425118	0.434916	0.477995
	37.5	0.574995	0.48026	0.678057	0.480385	0.520754	0.453404	0.701363	0.606493	0.453615	0.399268	0.426807	0.49424
	42.5	0.620283	0.468024	0.655423	0.455192	0.512351	0.399795	0.725876	0.577664	0.458698	0.442449	0.450683	0.472365
	47.5	0.65929	0.470856	0.681217	0.446045	0.529466	0.421536	0.765199	0.564697	0.432458	0.419448	0.42604	0.448612
	52.5	0.63086	0.444197	0.705259	0.426475	0.545871	0.381049	0.760786	0.578594	0.439281	0.412876	0.426257	0.410535
	57.5	0.676491	0.465033	0.712502	0.446247	0.586198	0.397349	0.765132	0.558932	0.419083	0.390256	0.404864	0.421553
	62.5	0.710521	0.52928	0.746929	0.431972	0.53554	0.398055	0.780454	0.564575	0.410789	0.418732	0.414707	0.386093
	67.5	0.758914	0.480832	0.762111	0.438479	0.578449	0.354337	0.782388	0.551833	0.387768	0.404576	0.396059	0.379696
	72.5	0.744368	0.436393	0.810647	0.417063	0.624845	0.479438	0.801527	0.537973	0.393798	0.405895	0.399765	0.374042
	77.5	0.743011	0.469981	0.757759	0.414867	0.596052	0.387996	0.809351	0.53986	0.396415	0.403163	0.399743	0.346279
	82.5	0.763733	0.463291	0.852135	0.417308	0.642722	0.341464	0.807471	0.521934	0.364565	0.395773	0.379959	0.328029
	87.5	0.803454	0.472606	0.826682	0.38225	0.606881	0.377504	0.799192	0.531442	0.374755	0.370716	0.372762	0.307593
	95	0.837918	0.497369	0.819693	0.34984	0.567097	0.356122	0.810521	0.497086	0.357994	0.345442	0.351802	0.304018
	105	0.83605	0.44078	0.838203	0.338676	0.634224	0.315404	0.823556	0.482212	0.33945	0.317243	0.328496	0.27648
	115	0.870873	0.437928	0.87626	0.326061	0.666809	0.333459	0.82543	0.465485	0.337977	0.286451	0.312561	0.240545
	125	0.873396	0.434921	0.909453	0.318953	0.651445	0.30836	0.82771	0.455873	0.319574	0.27214	0.296177	0.238446
	135	0.909113	0.389194	0.901094	0.304355	0.634252	0.234031	0.811536	0.4377	0.272806	0.279181	0.27595	0.209755
	145	0.913098	0.37859	0.90749	0.310551	0.661823	0.236102	0.800552	0.428338	0.256952	0.243507	0.25032	0.211796
	155	0.915767	0.359534	0.929855	0.267815	0.657741	0.261528	0.801362	0.406333	0.256256	0.238456	0.247476	0.199219
	165	0.938662	0.384056	0.950625	0.258429	0.679699	0.25167	0.811204	0.408574	0.247926	0.229163	0.238671	0.17523
	175	0.966736	0.342261	0.964713	0.255795	0.695109	0.209991	0.771813	0.392438	0.233069	0.198879	0.216204	0.170319
