# Supplementary material for: A genetically targeted reporter for PET imaging of deep neuronal circuits in mammalian brains
Source: EMBO J. 2021 Oct 12;40(22):e107757. doi: 10.15252/embj.2021107757 (PMC8591537; doi:10.15252/embj.2021107757)
Supplement: Supplementary file 7 — Source Data for Figure 4 [file EMBJ-40-e107757-s003.xlsx]

## Sheet: Fig4C
	dF/F0
		ecDHFR-EGFP
	Time [h]	1	2	3	4	5	6	7	8	9	10	Mean	SD
	0	0	0	0	0	0	0	0	0	0	0	0	0
	30	-0.103571	-0.121377	-0.0842593	-0.0958122	-0.0869141	-0.253709	-0.0295257	-0.174033	-0.216474	-0.261821	-0.14275	0.0792024
	60	0.0262987	0.0126812	0.000617284	-0.0409264	0.00488281	-0.0859642	0.126331	-0.058011	-0.161162	-0.113716	-0.0288969	0.0815275
	120	0.0438312	0.136594	0.160494	0.0225254	0.197917	-0.0711297	0.24395	0.11768	-0.187425	0.0765924	0.0741028	0.129322
	180	-0.115584	-0.127536	-0.149383	-0.0875635	-0.0804036	-0.109928	-0.070668	-0.0342541	-0.185038	-0.117624	-0.107798	0.0424183
		DD-EGFP
	Time [h]	1	2	3	4	5	6	7	8	9	10	Mean	SD
	0	0	0	0	0	0	0	0	0	0	0	0	0
	30	0.132353	0.0586466	0.072327	0.17193	0.189243	0.229219	0.185355	0.0125899	0.155963	0.30914	0.151677	0.0872104
	60	0.142157	0.0721805	-0.0267296	0.219298	0.0916335	0.229219	0.15103	0.226619	0.281346	0.403226	0.178998	0.120496
	120	0.367647	0.437594	0.295597	0.552632	0.687251	0.564232	0.375286	0.19964	0.452599	0.422043	0.435452	0.140468
	180	0.101307	0.153383	0.190252	0.210526	0.440239	0.297229	0.334096	-0.0827338	0.125382	0.139785	0.190947	0.143597

## Sheet: Fig4E
	SUVR, 0-60min
		ecDHFR-PDE10
		1	2	3	4	Mean
	no drug	1.18112	1.2967	1.31006	1.18834	1.24406
	+TMP	1.12018	1.20288	1.14839	1.31451	1.19649
		DD-PDE10
		1	2	3	4	Mean
	no drug	1.07436	1.00351	0.965604	1.00772	1.0128
	+TMP	1.12341	1.23851	1.0725	1.0725	1.12673
