# Supplementary material for: A genetically targeted reporter for PET imaging of deep neuronal circuits in mammalian brains
Source: EMBO J. 2021 Oct 12;40(22):e107757. doi: 10.15252/embj.2021107757 (PMC8591537; doi:10.15252/embj.2021107757)
Supplement: Supplementary file 8 — Source Data for Figure 5 [file EMBJ-40-e107757-s004.xlsx]

## Sheet: Fig5C
	Fluorescence
		1	2	3	4	5	6	7	Mean	SD
	Control	0.241305	0.307885	0.0586602	0.110577	0.0939201	0.169057	0.246905	0.175473	0.0926624
	ecDHFR-FL	0.806743	1.19326	1.04081	0.95919	1.18557	0.901257	1.09874	1.02651	0.145514
	TRD-N + ZIP-C	0.315935	0.391256	0.0799052	0.0821631	0.10885	0.257474	0.263761	0.214192	0.124228
	TRD-N + TRD-C	0.550666	0.441805	0.23848	0.307103	0.295444	0.318938	0.391979	0.363488	0.105989

## Sheet: Fig5E
	SUVR, 30-90min
		1	2	3	4	5	6	7	8	Mean	SD
	Control	1.00226	1.01162	0.904472	0.998953	1.05052	1.04609			1.00232	0.0527468
	TRD-NTF+CTF	1.19151	1.05781	0.96287	1.77178	1.12129	1.07616	1.04058	1.11089	1.16661	0.253382
